# Supplementary material for: Mitochondrial Genotoxicity of Hepatitis C Treatment among People Who Inject Drugs
Source: J Clin Med. 2021 Oct 20;10(21):4824. doi: 10.3390/jcm10214824 (PMC8584601; doi:10.3390/jcm10214824)
Supplement: Supplementary file 1 [file jcm-10-04824-s001.zip]

Archive with 1 entries (1 files):
- jcm-1429116-supplementary.pdf
